# Supplementary material for: Evaluation of pre-analytical factors affecting plasma DNA analysis
Source: Sci Rep. 2018 May 9;8:7375. doi: 10.1038/s41598-018-25810-0 (PMC5943304; doi:10.1038/s41598-018-25810-0)
Supplement: Supplementary file 2 — Supplemental Tables 1-7 [file 41598_2018_25810_MOESM2_ESM.xlsx]

## Sheet: Supplemental Table 1
Assay Set	Assay ID	Forward Primer (5'-3')	Reverse Primer (5'-3')	Probe (5'-3')	Dye	Amplicon Size (bp)	Genomic Region	Probe Placement
Short	Short 1	CTTGTACCTGGTGTTCGGTTAT	GTAGGCTGGGTAGCCAAATC	AGCCTCTCTCCTCTGCAACCTGATA	FAM	70	chr5:112256865-112256934	3 bp downstream of F primer
	Short 2	CCAGCCCAAGATGGATGAAT	CTCTTCTTTCCTTTCAGCAACAC	TGCAGTTGTTCCGAGGTGACACA		66	chr9:35067999-35068064	immediately downstream of F primer
	Short 3	GCGGTGGAAGTCATTCTGATA	TCTCTCTCTCTCCAGTGAACAA	TGGAGTTGGCATTGGAAGCTTATTCT		71	chr3:128532562-128532632	immediately downstream of F primer
	Short 4	GAGGGCCACAGATTGGTATT	GATCACTTAGCTCAGGAAACAAAC	AATGAGATACGAGGGTTGTTGCTGGG		71	chr8:124026945-124027015	immediately downstream of F primer
	Short 5	ACTGAAAGGTCAGATTCAGGAG	TACCGGTTTGTGTCCAAGAG	ATCGCCTTGATCAACAGCCTCCA		75	chr20:61574442-61574516	3 bp downstream of F primer
Long	Long 1	TCTATGCTCCCTCTGTGTTAGA	TCCAGGAATTCACCCGAAAC	AGCAAGGTGCCCTGAGAAGACAAT	TET	439	chr19:34891121-34891559	225 bp downstream of F primer
	Long 2	CAGACAAGATGAGGAGGTACAAA	AGCTGTGAGTAGAGGAGTCTT	ATTGAGCCTGTGCCTGGCTAGAAA		444	chr5:112212184-112212627	222 bp downstream of F primer
	Long 3	AAAGAGGTCTTGCCAGGTATTC	AGCTCACTGCAGCCTTAATC	ATAGGGCTTCAGGCCAAACATGGT		522	chr22:24969276-24969797	252 bp downstream of F primer
	Long 4	GTCTCCAGGATAGCTGCTTATG	TGCATGTGAGCACCAAGT	TTTGGGACTGGCCTTTGAAGCTCT		480	chr11:71808481-71808960	249 bp downstream of F primer

## Sheet: Supplemental Table 2
Input (ng)	Diversity (fragments)	Genome Equivalents	Mean Diversity (millions)	Mean Genome Equivalents Recovered
1	22340817	86.1211	25.1973	97.1323
1	22143538	85.3606
1	28277848	109.008
1	27565428	106.261
1	25658622	98.9108
2	43505744	167.709	44.8138	172.752
2	51109289	197.02
2	43406560	167.327
2	41233536	158.95
5	62344676	240.331	63.0378	243.003
5	64237436	247.627
5	62531162	241.05

## Sheet: Supplemental Table 3
Kit	Product	Manufacturer	Type	Catalog Number	Lot #
A	QIAamp Circulating Nucleic Acids kit	QIAGEN	Spin column	55114	151052107,151011144,154012111
B	Plasma/Serum Cell-Free Circulating DNA Purification Midi Kit	Norgen Biotek Corp.	Spin column	55600	584563
C	PME free-circulating DNA Extraction Kit	Analytik Jena	Spin column	M3291-00	010-14
D	Mag-Bind Circulating DNA	Omega Bio-Tek	Magnetic beads	10023-566	M32910004101521RQ032515R13391
E	MagMAX Cell-free DNA Isolation kit	Life Technologies	Magnetic beads	A29319	1701020
F	Maxwell RSC ccfDNA Plasma Kit	Promega	Magnetic beads and automated	AS1480	84726
G	Circulating Cell Free DNA Kit	NeoGeneStar	Magnetic beads	NeoGeneStarTM 1ml-25	Not Available

## Sheet: Supplemental Table 4
Kit	Type	ddPCR run number	Expected Droplets	Intact Droplets	Dead Volume	Short Droplets	Short Poisson Corrected Count	Short Normalized Count	Short Assays	Short GEs	Long Droplets	Long Poisson Corrected Count	Long Normalized Count	Long Assays	Long GEs	LMW Fraction	HMW Fraction	Template Volume (μL)	Short count/μL	Long count/μL	LMW copies/μL	Plasma Volume (mL)	Elution Volume (μL)	LMW concentration (GEs/mL plasma)	LMW concentration (ng/mL plasma)
A	Spin Column	1506230828-4049-E	10000000	6377175	0.362282	717	717	1124.32	5	224.864	90	90	141.128	4	35.2821	0.843096	0.156904	10	22.4864	3.52821	18.9582	1	100	1895.82	6.25622
A	Spin Column	1506230828-4049-B	10000000	8492544	0.150746	798	798	939.648	5	187.93	73	73	85.9578	4	21.4894	0.885652	0.114348	10	18.793	2.14894	16.644	1	100	1664.4	5.49252
A	Spin Column	1506231636-4049-B	10000000	8814907	0.118509	943	943	1069.78	5	213.956	71	71	80.5454	4	20.1363	0.905885	0.0941145	10	21.3956	2.01363	19.3819	1	100	1938.19	6.39604
A	Spin Column	1506230828-4049-G	10000000	8876665	0.112333	998	998	1124.3	5	224.859	104	104	117.161	4	29.2903	0.869739	0.130261	10	22.4859	2.92903	19.5569	1	100	1955.69	6.45378
A	Spin Column	1506230828-4049-C	10000000	8989881	0.101012	1184	1184	1317.04	5	263.407	138	138	153.506	4	38.3765	0.854307	0.145693	10	26.3407	3.83765	22.5031	1	100	2250.31	7.42602
A	Spin Column	1506231636-4049-A	10000000	9279500	0.07205	1044	1044	1125.06	5	225.012	44	44	47.4163	4	11.8541	0.947318	0.052682	10	22.5012	1.18541	21.3158	1	100	2131.58	7.03422
A	Spin Column	1506230828-4049-D	10000000	9706386	0.0293614	973	973	1002.43	5	200.487	63	63	64.9057	4	16.2264	0.919065	0.0809353	10	20.0487	1.62264	18.426	1	100	1842.6	6.08058
A	Spin Column	1506230828-4049-A	10000000	9745161	0.0254839	1049	1049	1076.43	5	215.286	84	84	86.1966	4	21.5492	0.899905	0.100095	10	21.5286	2.15492	19.3737	1	100	1937.37	6.39333
A	Spin Column	1506230828-4049-F	10000000	9802573	0.0197427	1008	1008	1028.3	5	205.66	101	101	103.034	4	25.7585	0.874752	0.125248	10	20.566	2.57585	17.9902	1	100	1799.02	5.93676
A	Spin Column	1506230828-4049-H	10000000	10069088	-0.0069088	1071	1071	1063.65	5	212.73	78	78	77.4648	4	19.3662	0.908964	0.0910364	10	21.273	1.93662	19.3364	1	100	1933.64	6.38101
B	Spin Column	1506300901-4049-H	10000000	5076782	0.492322	2860	2860	5633.49	5	1126.7	133	133	261.977	4	65.4942	0.941871	0.0581294	10	112.67	6.54942	106.12	1	50	5306.02	17.5099
B	Spin Column	1506300901-4049-D	10000000	6889876	0.311012	1251	1251	1815.71	5	363.142	76	76	110.307	4	27.5767	0.924061	0.0759392	10	36.3142	2.75767	33.5565	1	50	1677.82	5.53682
B	Spin Column	1506300901-4049-B	10000000	8006560	0.199344	2017	2017	2519.18	5	503.837	131	131	163.616	4	40.904	0.918815	0.0811849	10	50.3837	4.0904	46.2933	1	50	2314.66	7.63839
B	Spin Column	1506300901-4049-A	10000000	8061484	0.193852	1435	1435	1780.07	5	356.014	89	89	110.402	4	27.6004	0.922474	0.0775261	10	35.6014	2.76004	32.8413	1	50	1642.07	5.41882
B	Spin Column	1506300901-4049-G	10000000	8579731	0.142027	2500	2500	2913.84	5	582.769	93	93	108.395	4	27.0988	0.9535	0.0465	10	58.2769	2.70988	55.567	1	50	2778.35	9.16856
B	Spin Column	1506300901-4049-E	10000000	8618151	0.138185	1473	1473	1709.18	5	341.837	82	82	95.148	4	23.787	0.930414	0.0695859	10	34.1837	2.3787	31.805	1	50	1590.25	5.24782
B	Spin Column	1506300901-4049-C	10000000	8928992	0.107101	1704	1704	1908.39	5	381.678	106	106	118.714	4	29.6786	0.922242	0.0777582	10	38.1678	2.96786	35.1999	1	50	1760	5.80799
B	Spin Column	1506301722-4049-A	10000000	9503333	0.0496667	1859	1859	1956.16	5	391.231	94	94	98.9127	4	24.7282	0.936794	0.063206	10	39.1231	2.47282	36.6503	1	50	1832.51	6.0473
B	Spin Column	1506301722-4049-B	10000000	9513805	0.0486195	1620	1620	1702.79	5	340.558	110	110	115.621	4	28.9054	0.915123	0.0848765	10	34.0558	2.89054	31.1652	1	50	1558.26	5.14226
C	Spin Column	1506251646-4049-B	10000000	8662225	0.133777	1053	1053	1215.62	5	243.125	168	168	193.946	4	48.4864	0.80057	0.19943	10	24.3125	4.84864	19.4638	1	50	973.191	3.21153
C	Spin Column	1506251646-4049-D	10000000	8919878	0.108012	782	782	876.694	5	175.339	110	110	123.32	4	30.83	0.824169	0.175831	10	17.5339	3.083	14.4509	1	50	722.544	2.38439
C	Spin Column	1506251646-4049-E	10000000	9241346	0.0758654	1289	1289	1394.82	5	278.964	114	114	123.359	4	30.8397	0.889449	0.110551	10	27.8964	3.08397	24.8124	1	50	1240.62	4.09405
C	Spin Column	1506251646-4049-A	10000000	9252219	0.0747781	1398	1398	1510.99	5	302.198	113	113	122.133	4	30.5332	0.898963	0.101037	10	30.2198	3.05332	27.1665	1	50	1358.32	4.48247
C	Spin Column	1506251646-4049-F	10000000	9313542	0.0686458	1328	1328	1425.88	5	285.176	141	141	151.392	4	37.8481	0.867282	0.132718	10	28.5176	3.78481	24.7328	1	50	1236.64	4.08091
C	Spin Column	1506250845-4049-H	10000000	9398596	0.0601404	1030	1030	1095.91	5	219.182	108	108	114.911	4	28.7277	0.868932	0.131068	10	21.9182	2.87277	19.0454	1	50	952.27	3.14249
C	Spin Column	1506250845-4049-G	10000000	9443370	0.055663	839	839	888.454	5	177.691	121	121	128.132	4	32.0331	0.819726	0.180274	10	17.7691	3.20331	14.5658	1	50	728.289	2.40335
C	Spin Column	1506251646-4049-G	10000000	9575912	0.0424088	939	939	980.585	5	196.117	101	101	105.473	4	26.3682	0.865548	0.134452	10	19.6117	2.63682	16.9749	1	50	848.744	2.80086
C	Spin Column	1506251646-4049-C	10000000	9712983	0.0287017	911	911	937.92	5	187.584	138	138	142.078	4	35.5195	0.810648	0.189352	10	18.7584	3.55195	15.2065	1	50	760.323	2.50906
C	Spin Column	1506251646-4049-H	10000000	9828104	0.0171896	982	982	999.175	5	199.835	103	103	104.801	4	26.2004	0.86889	0.13111	10	19.9835	2.62004	17.3635	1	50	868.174	2.86497
D	Magnetic Beads	1506231636-4049-F	10000000	8649464	0.135054	148	148	171.109	5	34.2218	38	38	43.9334	4	10.9833	0.679054	0.320946	10	3.42218	1.09833	2.32384	1	100	232.384	0.766868
D	Magnetic Beads	1506231636-4049-G	10000000	8810856	0.118914	314	314	356.379	5	71.2757	43	43	48.8034	4	12.2009	0.828822	0.171178	10	7.12757	1.22009	5.90749	1	100	590.749	1.94947
D	Magnetic Beads	1506241356-4049-D	10000000	8945529	0.105447	190	190	212.397	5	42.4793	24	24	26.829	4	6.70726	0.842105	0.157895	10	4.24793	0.670726	3.57721	1	100	357.721	1.18048
D	Magnetic Beads	1506231636-4049-E	10000000	8949035	0.105097	155	155	173.203	5	34.6406	29	29	32.4057	4	8.10143	0.766129	0.233871	10	3.46406	0.810143	2.65392	1	100	265.392	0.875793
D	Magnetic Beads	1506241356-4049-C	10000000	9065141	0.0934859	302	302	333.144	5	66.6289	55	55	60.672	4	15.168	0.772351	0.227649	10	6.66289	1.5168	5.14609	1	100	514.609	1.69821
D	Magnetic Beads	1506231636-4049-D	10000000	9143908	0.0856092	261	261	285.436	5	57.0872	36	36	39.3705	4	9.84262	0.827586	0.172414	10	5.70872	0.984262	4.72446	1	100	472.446	1.55907
D	Magnetic Beads	1506231636-4049-C	10000000	9191191	0.0808809	438	438	476.543	5	95.3086	56	56	60.9279	4	15.232	0.840183	0.159817	10	9.53086	1.5232	8.00767	1	100	800.767	2.64253
D	Magnetic Beads	1506241356-4049-A	10000000	9279097	0.0720903	258	258	278.044	5	55.6089	52	52	56.0399	4	14.01	0.748062	0.251938	10	5.56089	1.401	4.15989	1	100	415.989	1.37276
D	Magnetic Beads	1506231636-4049-H	10000000	9499553	0.0500447	213	213	224.221	5	44.8442	33	33	34.7385	4	8.68462	0.806338	0.193662	10	4.48442	0.868462	3.61596	1	100	361.596	1.19327
D	Magnetic Beads	1506241356-4049-B	10000000	9690321	0.0309679	370	370	381.824	5	76.3649	37	37	38.1824	4	9.54561	0.875	0.125	10	7.63649	0.954561	6.68193	1	100	668.193	2.20504
E	Magnetic Beads	1506250845-4049-D	10000000	8931507	0.106849	1678	1678	1878.74	5	375.748	259	259	289.985	4	72.4962	0.807062	0.192938	10	37.5748	7.24962	30.3252	1	50	1516.26	5.00366
E	Magnetic Beads	1506250845-4049-A	10000000	9088276	0.0911724	1689	1689	1858.44	5	371.688	140	140	154.045	4	38.5112	0.896388	0.103612	10	37.1688	3.85112	33.3177	1	50	1665.88	5.49741
E	Magnetic Beads	1506250845-4049-C	10000000	9185263	0.0814737	1715	1715	1867.12	5	373.424	158	158	172.015	4	43.0037	0.88484	0.11516	10	37.3424	4.30037	33.0421	1	50	1652.1	5.45194
E	Magnetic Beads	1506250845-4049-B	10000000	9226810	0.077319	1626	1626	1762.26	5	352.451	183	183	198.335	4	49.5838	0.859317	0.140683	10	35.2451	4.95838	30.2867	1	50	1514.34	4.99731
E	Magnetic Beads	1506241356-4049-E	10000000	9309498	0.0690502	1735	1735	1863.69	5	372.738	143	143	153.607	4	38.4016	0.896974	0.103026	10	37.2738	3.84016	33.4336	1	50	1671.68	5.51654
E	Magnetic Beads	1506250845-4049-F	10000000	9483340	0.051666	1446	1446	1524.78	5	304.956	114	114	120.211	4	30.0527	0.901452	0.0985477	10	30.4956	3.00527	27.4903	1	50	1374.52	4.5359
E	Magnetic Beads	1506241356-4049-G	10000000	9485489	0.0514511	1589	1589	1675.19	5	335.038	127	127	133.889	4	33.4722	0.900094	0.0999056	10	33.5038	3.34722	30.1566	1	50	1507.83	4.97584
E	Magnetic Beads	1506250845-4049-E	10000000	9619212	0.0380788	1729	1729	1797.44	5	359.489	135	135	140.344	4	35.086	0.9024	0.0975998	10	35.9489	3.5086	32.4403	1	50	1622.01	5.35265
E	Magnetic Beads	1506241356-4049-F	10000000	9735362	0.0264638	1442	1442	1481.2	5	296.24	109	109	111.963	4	27.9907	0.905513	0.0944868	10	29.624	2.79907	26.8249	1	50	1341.24	4.42611
E	Magnetic Beads	1506241356-4049-H	10000000	10166518	-0.0166518	955	955	939.358	5	187.872	92	92	90.4931	4	22.6233	0.879581	0.120419	10	18.7872	2.26233	16.5248	1	50	826.242	2.7266
F	Magnetic Beads	1507011435-4049-D	10000000	8742942	0.125706	792	792	905.874	5	181.175	48	48	54.9014	4	13.7254	0.924242	0.0757576	10	18.1175	1.37254	16.7449	1	50	837.247	2.76291
F	Magnetic Beads	1507011435-4049-B	10000000	8887650	0.111235	929	929	1045.27	5	209.054	61	61	68.6346	4	17.1586	0.917922	0.0820775	10	20.9054	1.71586	19.1895	1	50	959.477	3.16628
F	Magnetic Beads	1507011435-4049-A	10000000	9110230	0.088977	846	846	928.626	5	185.725	7	7	7.68367	4	1.92092	0.989657	0.0103428	10	18.5725	0.192092	18.3804	1	50	919.022	3.03277
F	Magnetic Beads	1506301722-4049-G	10000000	9114150	0.088585	816	816	895.311	5	179.062	74	74	81.1924	4	20.2981	0.886642	0.113358	10	17.9062	2.02981	15.8764	1	50	793.821	2.61961
F	Magnetic Beads	1507011435-4049-C	10000000	9166981	0.0833019	1006	1006	1097.42	5	219.483	50	50	54.5436	4	13.6359	0.937873	0.0621272	10	21.9483	1.36359	20.5847	1	50	1029.24	3.39648
F	Magnetic Beads	1506301722-4049-E	10000000	9171182	0.0828818	140	140	152.652	5	30.5304	9	9	9.81335	4	2.45334	0.919643	0.0803571	10	3.05304	0.245334	2.80771	1	50	140.385	0.463272
F	Magnetic Beads	1506301722-4049-F	10000000	9344612	0.0655388	905	905	968.473	5	193.695	12	12	12.8416	4	3.21041	0.983425	0.0165746	10	19.3695	0.321041	19.0484	1	50	952.42	3.14299
F	Magnetic Beads	1506301722-4049-D	10000000	9390633	0.0609367	867	867	923.26	5	184.652	7	7	7.45424	4	1.86356	0.989908	0.0100923	10	18.4652	0.186356	18.2789	1	50	913.943	3.01601
F	Magnetic Beads	1506301722-4049-H	10000000	9685552	0.0314448	924	924	953.998	5	190.8	64	64	66.0778	4	16.5195	0.91342	0.0865801	10	19.08	1.65195	17.428	1	50	871.401	2.87562
F	Magnetic Beads	1506301722-4049-C	10000000	9732850	0.026715	938	938	963.746	5	192.749	63	63	64.7292	4	16.1823	0.916045	0.0839552	10	19.2749	1.61823	17.6567	1	50	882.835	2.91336
G	Magnetic Beads	1507291432-4049-D	10000000	8725566	0.127443	1180	1180	1352.35	5	270.47	110	110	126.066	4	31.5166	0.883475	0.116525	10	27.047	3.15166	23.8953	1	50	1194.76	3.94272
G	Magnetic Beads	1507291432-4049-E	10000000	8777519	0.122248	1265	1265	1441.18	5	288.236	113	113	128.738	4	32.1845	0.88834	0.11166	10	28.8236	3.21845	25.6052	1	50	1280.26	4.22486
G	Magnetic Beads	1507291432-4049-A	10000000	8901474	0.109853	1305	1305	1466.05	5	293.21	122	122	137.056	4	34.264	0.883142	0.116858	10	29.321	3.4264	25.8946	1	50	1294.73	4.27261
G	Magnetic Beads	1507291432-4049-G	10000000	9035747	0.0964253	1073	1073	1187.51	5	237.501	113	113	125.059	4	31.2647	0.86836	0.13164	10	23.7501	3.12647	20.6236	1	50	1031.18	3.4029
G	Magnetic Beads	1507291432-4049-B	10000000	9147104	0.0852896	1190	1190	1300.96	5	260.192	136	136	148.681	4	37.1702	0.857143	0.142857	10	26.0192	3.71702	22.3021	1	50	1115.11	3.67985
G	Magnetic Beads	1507291432-4049-F	10000000	9688513	0.0311487	1221	1221	1260.26	5	252.051	126	126	130.051	4	32.5127	0.871007	0.128993	10	25.2051	3.25127	21.9538	1	50	1097.69	3.62238
G	Magnetic Beads	1507291432-4049-C	10000000	9738630	0.026137	1388	1388	1425.25	5	285.05	175	175	179.697	4	44.9242	0.842399	0.157601	10	28.505	4.49242	24.0126	1	50	1200.63	3.96208

## Sheet: Supplemental Table 5
caseID	ddPCR run number	Gender	Blood Collection Tube / Condition	Expected Droplets	Intact Droplets	Dead Volume	Short Droplets	Short Poisson Corrected Count	Short Normalized Count	Short Assays	Short GEs	Long Droplets	Long Poisson Corrected Count	Long Normalized Count	Long Assays	Long GEs	LMW Fraction	HMW Fraction	Template Volume (μL)	Short count/μL	Long count/μL	LMW copies/μL	Plasma Volume (mL)	Elution Volume (μL)	LMW concentration (GEs/mL plasma)	LMW concentration (ng/mL plasma)	Sequenced for GMR	Global Mutation Rate	Library Size	Unique Depth (Read Families)	Unique Depth (Read Families with ≥ 3 members)
1220	1506180848-4049-A	F	BCT 24hr	10000000	9331287	0.0668713	258	258	276.489	5	55.2978	28	28	30.0066	4	7.50164	0.864341	0.135659	10	5.52978	0.750164	4.77962	1	100	477.962	1.57727	No
1220	1506181542-4049-A	F	BCT 72hr	10000000	9172764	0.0827236	290	290	316.153	5	63.2307	21	21	22.8939	4	5.72347	0.909483	0.0905172	10	6.32307	0.572347	5.75072	1	100	575.072	1.89774	No
1220	1506161526-4049-A	F	EDTA	10000000	9028409	0.0971591	335	335	371.051	5	74.2102	30	30	33.2284	4	8.30711	0.88806	0.11194	10	7.42102	0.830711	6.59031	1	100	659.031	2.1748	No
1221	1506180848-4049-B	F	BCT 24hr	10000000	9298294	0.0701706	690	690	742.072	5	148.414	81	81	87.1128	4	21.7782	0.853261	0.146739	10	14.8414	2.17782	12.6636	1	100	1266.36	4.17899	Yes	2.84219e-05	2548897	41.7073	19.1339
1221	1507011435-4049-F	F	BCT 72hr	10000000	9119537	0.0880463	677	677	742.362	5	148.472	62	62	67.9859	4	16.9965	0.885524	0.114476	10	14.8472	1.69965	13.1476	1	100	1314.76	4.33871	Yes	2.75341e-05	2332511	38.7445	17.8913
1221	1506161526-4049-B	F	EDTA	10000000	9249148	0.0750852	1018	1018	1100.64	5	220.128	96	96	103.793	4	25.9483	0.882122	0.117878	10	22.0128	2.59483	19.418	1	100	1941.8	6.40794	Yes	3.36787e-05	2344761	36.4228	17.5334
1223	1510061404-4049-H	F	BCT 24hr	10000000	9199818	0.0800182	832	832	904.366	5	180.873	55	55	59.7838	4	14.9459	0.917368	0.0826322	10	18.0873	1.49459	16.5927	1	100	1659.27	5.4756	Yes	3.9803e-05	2033154	33.1559	14.6266
1223	1510070841-4049-H	F	BCT 72hr	10000000	9131209	0.0868791	753	753	824.644	5	164.929	41	41	44.901	4	11.2252	0.931939	0.0680611	10	16.4929	1.12252	15.3704	1	100	1537.04	5.07222	Yes	3.62961e-05	2425403	36.0008	13.2227
1223	1510021336-4049-H	F	EDTA	10000000	8804133	0.119587	835	835	948.418	5	189.684	55	55	62.4707	4	15.6177	0.917665	0.0823353	10	18.9684	1.56177	17.4066	1	100	1740.66	5.74418	Yes	4.3904e-05	2471150	39.7329	18.4262
1226	1506180848-4049-C	F	BCT 24hr	10000000	9996659	0.0003341	582	582	582.195	5	116.439	37	37	37.0124	4	9.25309	0.920533	0.0794674	10	11.6439	0.925309	10.7186	1	100	1071.86	3.53713	Yes	2.68948e-05	2911779	43.0686	16.259
1226	1506181542-4049-C	F	BCT 72hr	10000000	9759152	0.0240848	703	703	720.349	5	144.07	44	44	45.0859	4	11.2715	0.921764	0.0782361	10	14.407	1.12715	13.2798	1	100	1327.98	4.38235	Yes	2.53319e-05	2604878	38.9903	15.7155
1226	1506161526-4049-C	F	EDTA	10000000	9280963	0.0719037	864	864	930.938	5	186.188	59	59	63.571	4	15.8927	0.914641	0.0853588	10	18.6188	1.58927	17.0295	1	100	1702.95	5.61973	Yes	3.33921e-05	3122094	42.2618	18.8846
1229	1506180848-4049-D	M	BCT 24hr	10000000	8976886	0.102311	1562	1562	1740.02	5	348.005	109	109	121.423	4	30.3557	0.912772	0.0872279	10	34.8005	3.03557	31.7649	1	100	3176.49	10.4824	Yes	2.3618e-05	1859090	29.9387	11.9319
1229	1506181542-4049-D	M	BCT 72hr	10000000	8902212	0.109779	1733	1733	1946.71	5	389.341	114	114	128.058	4	32.0145	0.917773	0.0822274	10	38.9341	3.20145	35.7327	1	100	3573.27	11.7918	Yes	3.34782e-05	2519802	41.14	19.6307
1229	1506161526-4049-D	M	EDTA	10000000	9073529	0.0926471	2227	2227	2454.39	5	490.878	170	170	187.358	4	46.8395	0.90458	0.0954198	10	49.0878	4.68395	44.4039	1	100	4440.39	14.6533	Yes	3.21421e-05	2825355	38.168	19.9619
2101	1510061404-4049-C	M	BCT 24hr	10000000	9585780	0.041422	1857	1857	1937.24	5	387.449	74	74	77.1977	4	19.2994	0.950188	0.0498115	10	38.7449	1.92994	36.8149	1	100	3681.49	12.1489	Yes	3.67005e-05	3484548	45.6165	25.0244
2101	1510070841-4049-C	M	BCT 72hr	10000000	9718270	0.028173	1721	1721	1770.89	5	354.178	51	51	52.4785	4	13.1196	0.962958	0.0370424	10	35.4178	1.31196	34.1059	1	100	3410.59	11.2549	Yes	4.58675e-05	3234698	46.3855	24.3636
2101	1510021336-4049-C	M	EDTA	10000000	9500234	0.0499766	2412	2412	2538.88	5	507.777	81	81	85.2611	4	21.3153	0.958022	0.0419776	10	50.7777	2.13153	48.6462	1	100	4864.62	16.0532	Yes	5.14875e-05	3580535	34.6019	20.3284
2104	1506180848-4049-E	M	BCT 24hr	10000000	9058171	0.0941829	599	599	661.281	5	132.256	55	55	60.7187	4	15.1797	0.885225	0.114775	10	13.2256	1.51797	11.7077	1	100	1170.77	3.86353	Yes	5.39162e-05	2150321	33.6944	17.9262
2104	1506181542-4049-E	M	BCT 72hr	10000000	8689081	0.131092	1314	1314	1512.24	5	302.449	71	71	81.7117	4	20.4279	0.932458	0.0675419	10	30.2449	2.04279	28.2021	1	100	2820.21	9.30668	Yes	4.03981e-05	1977041	32.3779	16.5766
2104	1506161526-4049-E	M	EDTA	10000000	8601877	0.139812	762	762	885.853	5	177.171	73	73	84.8652	4	21.2163	0.880249	0.119751	10	17.7171	2.12163	15.5954	1	100	1559.54	5.14649	Yes	4.94797e-05	2368126	35.7611	19.0008
2116	1510061404-4049-F	F	BCT 24hr	10000000	9313564	0.0686436	810	810	869.699	5	173.94	57	57	61.2011	4	15.3003	0.912037	0.087963	10	17.394	1.53003	15.864	1	100	1586.4	5.23511	No
2116	1510070841-4049-F	F	BCT 72hr	10000000	9485015	0.0514985	672	672	708.486	5	141.697	55	55	57.9862	4	14.4966	0.897693	0.102307	10	14.1697	1.44966	12.7201	1	100	1272.01	4.19762	No
2116	1510021336-4049-F	F	EDTA	10000000	9516736	0.0483264	1002	1002	1052.88	5	210.576	88	88	92.4687	4	23.1172	0.89022	0.10978	10	21.0576	2.31172	18.7459	1	100	1874.59	6.18615	Yes	5.55491e-05	1504350	25.5554	11.8445
2206	1506180848-4049-F	M	BCT 24hr	10000000	9553296	0.0446704	929	929	972.439	5	194.488	103	103	107.816	4	26.954	0.86141	0.13859	10	19.4488	2.6954	16.7534	1	100	1675.34	5.52862	No
2206	1506181542-4049-F	M	BCT 72hr	10000000	8937750	0.106225	932	932	1042.77	5	208.554	76	76	85.0326	4	21.2581	0.898069	0.101931	10	20.8554	2.12581	18.7295	1	100	1872.95	6.18075	No
2206	1506161526-4049-F	M	EDTA	10000000	9704718	0.0295282	1067	1067	1099.47	5	219.893	113	113	116.438	4	29.1096	0.867619	0.132381	10	21.9893	2.91096	19.0783	1	100	1907.83	6.29586	Yes	2.81825e-05	3528532	43.9753	20.8517
2210	1506180848-4049-G	M	BCT 24hr	10000000	8735893	0.126411	505	505	578.075	5	115.615	119	119	136.22	4	34.0549	0.705446	0.294554	10	11.5615	3.40549	8.15601	1	100	815.601	2.69148	No
2210	1506181542-4049-G	M	BCT 72hr	10000000	8351009	0.164899	367	367	439.468	5	87.8936	59	59	70.6501	4	17.6625	0.799046	0.200954	10	8.78936	1.76625	7.0231	1	100	702.31	2.31762	No
2210	1506161526-4049-G	M	EDTA	10000000	7961274	0.203873	669	669	840.318	5	168.064	174	174	218.558	4	54.6395	0.674888	0.325112	10	16.8064	5.46395	11.3424	1	100	1134.24	3.74299	No
2302	1506180848-4049-H	F	BCT 24hr	10000000	9905299	0.0094701	355	355	358.394	5	71.6788	39	39	39.3729	4	9.84322	0.862676	0.137324	10	7.16788	0.984322	6.18356	1	100	618.356	2.04057	No
2302	1506181542-4049-H	F	BCT 72hr	10000000	9275351	0.0724649	383	383	412.922	5	82.5845	25	25	26.9532	4	6.73829	0.918407	0.0815927	10	8.25845	0.673829	7.58462	1	100	758.462	2.50292	No
2302	1506161526-4049-H	F	EDTA	10000000	9697173	0.0302827	480	480	494.99	5	98.9979	83	83	85.592	4	21.398	0.783854	0.216146	10	9.89979	2.1398	7.75999	1	100	775.999	2.5608	No
2305	1506261405-4049-H	F	BCT 24hr	10000000	9187017	0.0812983	603	603	656.361	5	131.272	60	60	65.3096	4	16.3274	0.875622	0.124378	10	13.1272	1.63274	11.4945	1	100	1149.45	3.79318	No
2305	1506271130-4049-G	F	BCT 72hr	10000000	9452044	0.0547956	469	469	496.189	5	99.2378	51	51	53.9566	4	13.4891	0.864072	0.135928	10	9.92378	1.34891	8.57486	1	100	857.486	2.82971	No
2305	1506261405-4049-A	F	EDTA	10000000	9426706	0.0573294	708	708	751.058	5	150.212	75	75	79.5612	4	19.8903	0.867585	0.132415	10	15.0212	1.98903	13.0321	1	100	1303.21	4.3006	No
2307	1510061404-4049-B	M	BCT 24hr	10000000	8132832	0.186717	1173	1173	1442.3	5	288.46	94	94	115.581	4	28.8952	0.899829	0.100171	10	28.846	2.88952	25.9565	1	100	2595.65	8.56565	Yes	2.9713e-05	2350738	31.3335	9.51423
2307	1510070841-4049-B	M	BCT 72hr	10000000	8575240	0.142476	1370	1370	1597.62	5	319.525	98	98	114.283	4	28.5706	0.910584	0.0894161	10	31.9525	2.85706	29.0954	1	100	2909.54	9.60148	Yes	3.41339e-05	5688400	57.7093	30.0512
2307	1510021336-4049-B	M	EDTA	10000000	8889172	0.111083	1553	1553	1747.07	5	349.414	159	159	178.869	4	44.7173	0.872022	0.127978	10	34.9414	4.47173	30.4697	1	100	3046.97	10.055	No
2309	1510061404-4049-A	M	BCT 24hr	10000000	9379571	0.0620429	472	472	503.221	5	100.644	46	46	49.0428	4	12.2607	0.878178	0.121822	10	10.0644	1.22607	8.83836	1	100	883.836	2.91666	No
2309	1510070841-4049-A	M	BCT 72hr	10000000	9115582	0.0884418	420	420	460.75	5	92.1499	28	28	30.7166	4	7.67916	0.916667	0.0833333	10	9.21499	0.767916	8.44707	1	100	844.707	2.78753	No
2309	1510021336-4049-A	M	EDTA	10000000	9082950	0.091705	508	508	559.29	5	111.858	58	58	63.8559	4	15.964	0.857283	0.142717	10	11.1858	1.5964	9.5894	1	100	958.94	3.1645	No
2311	1510061404-4049-E	F	BCT 24hr	10000000	8810156	0.118984	358	358	406.349	5	81.2698	35	35	39.7269	4	9.93172	0.877793	0.122207	10	8.12698	0.993172	7.13381	1	100	713.381	2.35416	Yes	2.73476e-05	1557705	21.3198	7.35807
2311	1510070841-4049-E	F	BCT 72hr	10000000	9376675	0.0623325	330	330	351.937	5	70.3874	21	21	22.396	4	5.599	0.920455	0.0795455	10	7.03874	0.5599	6.47884	1	100	647.884	2.13802	Yes	2.48705e-05	1785461	24.5331	8.3554
2311	1510021336-4049-E	F	EDTA	10000000	8430694	0.156931	387	387	459.037	5	91.8074	33	33	39.1427	4	9.78567	0.893411	0.106589	10	9.18074	0.978567	8.20217	1	100	820.217	2.70672	Yes	5.8937e-05	5548660	53.1058	28.4373
2317	1510061404-4049-G	F	BCT 24hr	10000000	9223630	0.077637	397	397	430.416	5	86.0832	35	35	37.946	4	9.4865	0.889798	0.110202	10	8.60832	0.94865	7.65967	1	100	765.967	2.52769	Yes	3.33102e-05	2081217	26.958	12.4779
2317	1510070841-4049-G	F	BCT 72hr	10000000	9664300	0.03357	331	331	342.498	5	68.4995	22	22	22.7642	4	5.69105	0.916918	0.0830816	10	6.84995	0.569105	6.28085	1	100	628.085	2.07268	Yes	3.66534e-05	2608420	30.9933	13.2375
2317	1510021336-4049-G	F	EDTA	10000000	8641389	0.135861	391	391	452.474	5	90.4947	37	37	42.8172	4	10.7043	0.881714	0.118286	10	9.04947	1.07043	7.97904	1	100	797.904	2.63308	Yes	4.31964e-05	2428598	29.6491	12.927
2318	1510061404-4049-D	M	BCT 24hr	10000000	9667397	0.0332603	896	896	926.827	5	185.365	107	107	110.681	4	27.6703	0.850725	0.149275	10	18.5365	2.76703	15.7695	1	100	1576.95	5.20393	Yes	3.48158e-05	2804670	34.2553	17.3632
2318	1510070841-4049-D	M	BCT 72hr	10000000	9685803	0.0314197	576	576	594.685	5	118.937	68	68	70.2058	4	17.5515	0.852431	0.147569	10	11.8937	1.75515	10.1386	1	100	1013.86	3.34572	Yes	3.99508e-05	2079779	24.6243	6.51566
2318	1510021336-4049-D	M	EDTA	10000000	9320933	0.0679067	993	993	1065.34	5	213.069	151	151	162.001	4	40.5002	0.809919	0.190081	10	21.3069	4.05002	17.2569	1	100	1725.69	5.69476	Yes	4.15256e-05	3371373	39.4027	19.7256
2319	1506271130-4049-A	M	BCT 24hr	10000000	8908328	0.109167	852	852	956.408	5	191.282	55	55	61.74	4	15.435	0.919308	0.0806925	10	19.1282	1.5435	17.5847	1	100	1758.47	5.80294	Yes	2.33789e-05	3505768	40.483	16.7367
2319	1506271130-4049-H	M	BCT 72hr	10000000	9713552	0.0286448	481	481	495.184	5	99.0369	47	47	48.386	4	12.0965	0.877859	0.122141	10	9.90369	1.20965	8.69404	1	100	869.404	2.86903	Yes	2.28802e-05	4360091	46.3037	22.5274
2319	1506261405-4049-B	M	EDTA	10000000	9145953	0.0854047	818	818	894.385	5	178.877	64	64	69.9763	4	17.4941	0.9022	0.0977995	10	17.8877	1.74941	16.1383	1	100	1613.83	5.32563	Yes	2.45361e-05	2965294	33.7024	12.2015
2322	1506271130-4049-B	F	BCT 24hr	10000000	8935189	0.106481	505	505	565.181	5	113.036	55	55	61.5544	4	15.3886	0.863861	0.136139	10	11.3036	1.53886	9.76476	1	100	976.476	3.22237	Yes	2.22699e-05	1976434	24.1433	8.29395
2322	1506291244-4049-A	F	BCT 72hr	10000000	9037427	0.0962573	353	353	390.598	5	78.1196	33	33	36.5148	4	9.1287	0.883144	0.116856	10	7.81196	0.91287	6.89909	1	100	689.909	2.2767	Yes	2.0968e-05	1620824	22.6852	6.64196
2322	1506261405-4049-C	F	EDTA	10000000	9712954	0.0287046	518	518	533.308	5	106.662	50	50	51.4776	4	12.8694	0.879344	0.120656	10	10.6662	1.28694	9.37923	1	100	937.923	3.09514	Yes	2.40896e-05	2191315	28.6398	8.94286
2324	1506271130-4049-C	M	BCT 24hr	10000000	8938027	0.106197	2409	2409	2695.23	5	539.045	173	173	193.555	4	48.3888	0.910232	0.0897675	10	53.9045	4.83888	49.0656	1	100	4906.56	16.1917	Yes	2.02749e-05	3199193	43.2888	17.3941
2324	1507011435-4049-G	M	BCT 72hr	10000000	9235459	0.0764541	1779	1779	1926.27	5	385.254	72	72	77.9604	4	19.4901	0.94941	0.0505902	10	38.5254	1.94901	36.5764	1	100	3657.64	12.0702	Yes	2.21352e-05	2687207	37.0224	11.218
2324	1506261405-4049-D	M	EDTA	10000000	9453030	0.054697	2574	2574	2722.94	5	544.587	192	192	203.109	4	50.7774	0.90676	0.0932401	10	54.4587	5.07774	49.381	1	100	4938.1	16.2957	Yes	2.40977e-05	4813728	51.526	26.6161
2325	1506271130-4049-D	M	BCT 24hr	10000000	8683899	0.13161	1371	1371	1578.78	5	315.757	188	188	216.493	4	54.1232	0.828592	0.171408	10	31.5757	5.41232	26.1634	1	100	2616.34	8.63391	No
2325	1506291736-4049-C	M	BCT 72hr	10000000	9993916	0.0006084	988	988	988.601	5	197.72	103	103	103.063	4	25.7657	0.869686	0.130314	10	19.772	2.57657	17.1955	1	100	1719.55	5.6745	No
2325	1506261405-4049-E	M	EDTA	10000000	9545381	0.0454619	1483	1483	1553.63	5	310.726	229	229	239.907	4	59.9767	0.806979	0.193021	10	31.0726	5.99767	25.075	1	100	2507.5	8.27474	No
2327	1506271130-4049-E	F	BCT 24hr	10000000	8892667	0.110733	349	349	392.458	5	78.4916	24	24	26.9885	4	6.74713	0.91404	0.0859599	10	7.84916	0.674713	7.17445	1	100	717.445	2.36757	No
2327	1506291736-4049-D	F	BCT 72hr	10000000	8784620	0.121538	247	247	281.173	5	56.2346	30	30	34.1506	4	8.53765	0.848178	0.151822	10	5.62346	0.853765	4.7697	1	100	476.97	1.574	Yes	2.68556e-05	2713695	36.9356	17.0376
2327	1506261405-4049-F	F	EDTA	10000000	9299709	0.0700291	351	351	377.431	5	75.4862	35	35	37.6356	4	9.4089	0.875356	0.124644	10	7.54862	0.94089	6.60773	1	100	660.773	2.18055	No
2330	1506271130-4049-F	M	BCT 24hr	10000000	9337293	0.0662707	428	428	458.377	5	91.6754	69	69	73.8972	4	18.4743	0.798481	0.201519	10	9.16754	1.84743	7.32011	1	100	732.011	2.41564	No
2330	1506291736-4049-E	M	BCT 72hr	10000000	9084428	0.0915572	673	673	740.828	5	148.166	51	51	56.14	4	14.035	0.905275	0.0947251	10	14.8166	1.4035	13.4131	1	100	1341.31	4.42631	Yes	2.50463e-05	4660075	53.0645	27.8279
2330	1506261405-4049-G	M	EDTA	10000000	9543129	0.0456871	1331	1331	1394.72	5	278.944	159	159	166.612	4	41.653	0.850676	0.149324	10	27.8944	4.1653	23.7291	1	100	2372.91	7.83061	Yes	2.31467e-05	3259861	42.9946	17.8044

## Sheet: Supplemental Table 6
Cohort	Cancer Type	Number of Samples	Archived / Prospective	Sample Processing
1	Melanoma	43	Archived	EDTA tubes, spun for 5 mins at 500g at RT, stored in 1mL aliquots at -80 °C within 24 hours
2	Rectal cancer	27	Archived	EDTA tubes, spun for 10 mins at 3000g, stored in 1.5-2mL aliquots at -80 °C, processed within 24 hours
3	Melanoma	33	Prospective	EDTA tubes, spun for 10 mins at 820g, aliquoted to 1 mL, spun again for 10 mins at maximum speed (16,000-20,000g), stored at -80 °C, within 1-3 hours
4	Glioblastoma	11	Prospective
5	Cholangiocarcinoma	32	Prospective
6	Melanoma	4	Prospective
7	Healthy volunteers	69	Prospective	As described in Methods, EDTA and Streck tubes

## Sheet: Supplemental Table 7
Cohort Number	Protocol Type	ddPCR run number	Expected Droplets	Intact Droplets	Dead Volume	Short Droplets	Short Poisson Corrected Count	Short Normalized Count	Short Assays	Short GEs	Long Droplets	Long Poisson Corrected Count	Long Normalized Count	Long Assays	Long GEs	LMW Fraction	HMW Fraction	Template Volume (μL)	Short count/μL	Long count/μL	LMW copies/μL	Plasma Volume (mL)	Elution Volume (μL)	LMW concentration (GEs/mL plasma)	LMW concentration (ng/mL plasma)
1	CAS	1701231338-4049-A	10000000	7981034	0.201897	79	79	98.9847	5	19.7969	0	0	0	4	0	1	0	2	9.89847	0	9.89847	1	100	989.847	3.26649
1	CAS	1701231338-4049-D	10000000	7647040	0.235296	133	133	173.924	5	34.7847	29	29	37.9232	4	9.48079	0.727444	0.272556	2	17.3924	4.7404	12.652	1	100	1265.2	4.17514
1	CAS	1701231338-4049-E	10000000	7162445	0.283756	347	347	484.471	5	96.8943	194	194	270.857	4	67.7143	0.301153	0.698847	2	48.4471	33.8572	14.59	1	100	1459	4.8147
1	CAS	1701231338-4049-F	10000000	7631482	0.236852	269	269	352.487	5	70.4974	100	100	131.036	4	32.759	0.535316	0.464684	2	35.2487	16.3795	18.8692	1	100	1886.92	6.22684
1	CAS	1701231338-4049-B	10000000	8602161	0.139784	386	386	448.724	5	89.7449	22	22	25.575	4	6.39374	0.928756	0.0712435	2	44.8724	3.19687	41.6756	1	100	4167.56	13.7529
1	CAS	1701231338-4049-G	10000000	7711203	0.22888	88	88	114.12	5	22.8239	26	26	33.7172	4	8.42929	0.630682	0.369318	2	11.412	4.21465	7.19732	1	100	719.732	2.37512
1	CAS	1701231338-4049-H	10000000	8475235	0.152477	219	219	258.4	5	51.68	65	65	76.694	4	19.1735	0.628995	0.371005	2	25.84	9.58675	16.2532	1	100	1625.32	5.36357
1	CAS	1701240922-4049-A	10000000	9239672	0.0760328	318	318	344.168	5	68.8336	162	162	175.331	4	43.8327	0.363208	0.636792	2	34.4168	21.9164	12.5004	1	100	1250.04	4.12515
1	CAS	1701240922-4049-B	10000000	8890373	0.110963	193	193	217.089	5	43.4178	12	12	13.4977	4	3.37444	0.92228	0.0777202	2	21.7089	1.68722	20.0217	1	100	2002.17	6.60715
1	CAS	1701240922-4049-C	10000000	9535541	0.0464459	3525	3526	3697.75	5	739.549	2634	2635	2763.35	4	690.837	0.0658678	0.934132	2	369.775	345.418	24.3562	1	100	2435.62	8.03756
1	CAS	1701240922-4049-D	10000000	9431772	0.0568228	878	878	930.896	5	186.179	35	35	37.1086	4	9.27715	0.950171	0.0498292	2	93.0896	4.63858	88.451	1	100	8845.1	29.1888
1	CAS	1701240922-4049-E	10000000	8717881	0.128212	69	69	79.1477	5	15.8295	0	0	0	4	0	1	0	2	7.91477	0	7.91477	1	100	791.477	2.61187
1	CAS	1701231338-4049-C	10000000	7773695	0.22263	807	807	1038.12	5	207.623	438	438	563.439	4	140.86	0.321561	0.678439	2	103.812	70.4298	33.3818	1	100	3338.18	11.016
1	CAS	1701251332-4049-E	10000000	9057642	0.0942358	897	897	990.324	5	198.065	288	288	317.964	4	79.4909	0.598662	0.401338	2	99.0324	39.7454	59.287	1	100	5928.7	19.5647
1	CAS	1701251332-4049-H	10000000	9220914	0.0779086	1054	1054	1143.05	5	228.611	139	139	150.744	4	37.6861	0.835152	0.164848	2	114.305	18.843	95.4623	1	100	9546.23	31.5026
1	CAS	1701260844-4049-A	10000000	9549906	0.0450094	300	300	314.139	5	62.8278	51	51	53.4037	4	13.3509	0.7875	0.2125	2	31.4139	6.67546	24.7385	1	100	2473.85	8.16369
1	CAS	1701260844-4049-B	10000000	8700985	0.129902	240	240	275.831	5	55.1662	27	27	31.031	4	7.75774	0.859375	0.140625	2	27.5831	3.87887	23.7042	1	100	2370.42	7.82239
1	CAS	1701251332-4049-F	10000000	9179341	0.0820659	359	359	391.096	5	78.2191	15	15	16.341	4	4.08526	0.947772	0.0522284	2	39.1096	2.04263	37.0669	1	100	3706.69	12.2321
1	CAS	1701260844-4049-C	10000000	9391538	0.0608462	1658	1658	1765.42	5	353.084	907	907	965.763	4	241.441	0.316194	0.683806	2	176.542	120.72	55.8215	1	100	5582.15	18.4211
1	CAS	1701260844-4049-D	10000000	9555582	0.0444418	612	612	640.463	5	128.093	63	63	65.9301	4	16.4825	0.871324	0.128676	2	64.0463	8.24126	55.8051	1	100	5580.51	18.4157
1	CAS	1701260844-4049-E	10000000	8467914	0.153209	4017	4019	4746.15	5	949.23	3324	3326	3927.77	4	981.942	-0.0344613	1.03446	2	474.615	490.971		1	100
1	CAS	1701260844-4049-F	10000000	9413731	0.0586269	675	675	717.038	5	143.408	74	74	78.6086	4	19.6521	0.862963	0.137037	2	71.7038	9.82607	61.8777	1	100	6187.77	20.4196
1	CAS	1701260844-4049-G	10000000	9192727	0.0807273	573	573	623.319	5	124.664	63	63	68.5324	4	17.1331	0.862565	0.137435	2	62.3319	8.56655	53.7653	1	100	5376.53	17.7426
1	CAS	1701260844-4049-H	10000000	9104589	0.0895411	765	765	840.236	5	168.047	78	78	85.6711	4	21.4178	0.872549	0.127451	2	84.0236	10.7089	73.3147	1	100	7331.47	24.1938
1	CAS	1701271326-4049-A	10000000	9448219	0.0551781	643	643	680.552	5	136.11	98	98	103.723	4	25.9308	0.809487	0.190513	2	68.0552	12.9654	55.0897	1	100	5508.97	18.1796
1	CAS	1701271326-4049-B	10000000	9124156	0.0875844	301	301	329.894	5	65.9787	87	87	95.3513	4	23.8378	0.638704	0.361296	2	32.9894	11.9189	21.0704	1	100	2107.04	6.95325
1	CAS	1701271326-4049-C	10000000	9545839	0.0454161	420	420	439.982	5	87.9965	39	39	40.8555	4	10.2139	0.883929	0.116071	2	43.9982	5.10694	38.8913	1	100	3889.13	12.8341
1	CAS	1701251332-4049-G	10000000	9142767	0.0857233	609	609	666.1	5	133.22	191	191	208.908	4	52.2271	0.607964	0.392036	2	66.61	26.1135	40.4965	1	100	4049.65	13.3638
1	CAS	1701241447-4049-A	10000000	9907752	0.0092248	341	341	344.175	5	68.835	38	38	38.3538	4	9.58845	0.860704	0.139296	2	34.4175	4.79423	29.6233	1	100	2962.33	9.77568
1	CAS	1701241447-4049-B	10000000	8380209	0.161979	763	763	910.478	5	182.096	488	488	582.324	4	145.581	0.200524	0.799476	2	91.0478	72.7905	18.2573	1	100	1825.73	6.02491
1	CAS	1701241447-4049-C	10000000	9682779	0.0317221	338	338	349.073	5	69.8147	27	27	27.8846	4	6.97114	0.900148	0.0998521	2	34.9073	3.48557	31.4218	1	100	3142.18	10.3692
1	CAS	1701240922-4049-F	10000000	9464190	0.053581	272	272	287.399	5	57.4798	39	39	41.208	4	10.302	0.820772	0.179228	2	28.7399	5.151	23.5889	1	100	2358.89	7.78434
1	CAS	1701241447-4049-D	10000000	8738305	0.12617	655	655	749.573	5	149.915	65	65	74.3851	4	18.5963	0.875954	0.124046	2	74.9573	9.29814	65.6592	1	100	6565.92	21.6675
1	CAS	1701241447-4049-E	10000000	8934281	0.106572	372	372	416.374	5	83.2747	22	22	24.6243	4	6.15606	0.926075	0.0739247	2	41.6374	3.07803	38.5593	1	100	3855.93	12.7246
1	CAS	1701241447-4049-F	10000000	9331934	0.0668066	289	289	309.689	5	61.9379	78	78	83.584	4	20.896	0.66263	0.33737	2	30.9689	10.448	20.5209	1	100	2052.09	6.77191
1	CAS	1701241447-4049-G	10000000	9495460	0.050454	289	289	304.356	5	60.8712	13	13	13.6908	4	3.42269	0.943772	0.0562284	2	30.4356	1.71134	28.7243	1	100	2872.43	9.479
1	CAS	1701241447-4049-H	10000000	9768265	0.0231735	221	221	226.243	5	45.2486	29	29	29.688	4	7.42199	0.835973	0.164027	2	22.6243	3.711	18.9133	1	100	1891.33	6.24138
1	CAS	1701240922-4049-G	10000000	9100039	0.0899961	261	261	286.812	5	57.3624	43	43	47.2525	4	11.8131	0.794061	0.205939	2	28.6812	5.90657	22.7746	1	100	2277.46	7.51563
1	CAS	1701251332-4049-A	10000000	9326150	0.067385	290	290	310.954	5	62.1907	59	59	63.263	4	15.8157	0.74569	0.25431	2	31.0954	7.90787	23.1875	1	100	2318.75	7.65187
1	CAS	1701251332-4049-B	10000000	8934398	0.10656	308	308	344.735	5	68.947	37	37	41.413	4	10.3532	0.849838	0.150162	2	34.4735	5.17662	29.2969	1	100	2929.69	9.66797
1	CAS	1701251332-4049-C	10000000	9626871	0.0373129	407	407	422.775	5	84.555	64	64	66.4806	4	16.6201	0.80344	0.19656	2	42.2775	8.31007	33.9674	1	100	3396.74	11.2092
1	CAS	1701240922-4049-H	10000000	9524543	0.0475457	494	494	518.66	5	103.732	36	36	37.7971	4	9.44927	0.908907	0.0910931	2	51.866	4.72464	47.1414	1	100	4714.14	15.5567
1	CAS	1701251332-4049-D	10000000	9729114	0.0270886	4109	4110	4224.43	5	844.887	1897	1897	1949.82	4	487.454	0.423054	0.576946	2	422.443	243.727	178.716	1	100	17871.6	58.9763
2	CAS	1605190901-4049-A	10000000	8656517	0.134348	28377	28515	32940.5	5	6588.1	27828	27964	32304	4	8076	-0.225846	1.22585	2	3294.05	4038		2	100
2	CAS	1605190901-4049-B	10000000	8544562	0.145544	2345	2345	2744.44	5	548.887	42	42	49.1541	4	12.2885	0.977612	0.0223881	2	274.444	6.14426	268.299	2	100	13415	44.2694
2	CAS	1605190901-4049-C	10000000	9265782	0.0734218	1980	1980	2136.89	5	427.379	67	67	72.3091	4	18.0773	0.957702	0.042298	2	213.689	9.03863	204.651	2	100	10232.5	33.7674
2	CAS	1605190901-4049-D	10000000	8863582	0.113642	5355	5356	6042.7	5	1208.54	128	128	144.411	4	36.1028	0.970127	0.029873	2	604.27	18.0514	586.219	2	100	29310.9	96.7261
2	CAS	1605190901-4049-E	10000000	7975849	0.202415	575	575	720.926	5	144.185	69	69	86.5112	4	21.6278	0.85	0.15	2	72.0926	10.8139	61.2787	2	100	3063.94	10.111
2	CAS	1605190901-4049-F	10000000	8640523	0.135948	338	338	391.18	5	78.236	61	61	70.5976	4	17.6494	0.774408	0.225592	2	39.118	8.8247	30.2933	2	100	1514.67	4.9984
2	CAS	1605190901-4049-G	10000000	8026605	0.19734	393	393	489.622	5	97.9243	28	28	34.884	4	8.721	0.910941	0.0890585	2	48.9622	4.3605	44.6017	2	100	2230.08	7.35928
2	CAS	1605190901-4049-H	10000000	8954999	0.1045	398	398	444.444	5	88.8889	38	38	42.4344	4	10.6086	0.880653	0.119347	2	44.4444	5.3043	39.1401	2	100	1957.01	6.45812
2	CAS	1605191421-4049-A	10000000	8120416	0.187958	427	427	525.835	5	105.167	51	51	62.8047	4	15.7012	0.850703	0.149297	2	52.5835	7.85058	44.7329	2	100	2236.65	7.38093
2	CAS	1605191421-4049-B	10000000	8124765	0.187523	386	386	475.091	5	95.0181	53	53	65.2327	4	16.3082	0.828368	0.171632	2	47.5091	8.15408	39.355	2	100	1967.75	6.49357
2	CAS	1605191421-4049-C	10000000	8574017	0.142598	314	314	366.223	5	73.2445	108	108	125.962	4	31.4905	0.570064	0.429936	2	36.6223	15.7452	20.877	2	100	1043.85	3.44471
2	CAS	1605191421-4049-D	10000000	8733879	0.126612	560	560	641.181	5	128.236	81	81	92.7423	4	23.1856	0.819196	0.180804	2	64.1181	11.5928	52.5253	2	100	2626.27	8.66668
2	CAS	1605191421-4049-E	10000000	7958335	0.204167	2459	2459	3089.84	5	617.968	1997	1997	2509.32	4	627.33	-0.0151484	1.01515	2	308.984	313.665		2	100
2	CAS	1605191421-4049-F	10000000	8822237	0.117776	814	814	922.668	5	184.534	471	471	533.878	4	133.47	0.27672	0.72328	2	92.2668	66.7348	25.5321	2	100	1276.6	4.21279
2	CAS	1605191421-4049-G	10000000	8223908	0.177609	504	504	612.847	5	122.569	222	222	269.945	4	67.4862	0.449405	0.550595	2	61.2847	33.7431	27.5417	2	100	1377.08	4.54437
2	CAS	1606082010-4049-E	10000000	7888101	0.21119	347	347	439.903	5	87.9806	84	84	106.49	4	26.6224	0.697406	0.302594	2	43.9903	13.3112	30.6791	1.58	100	1941.72	6.40766
2	CAS	1606082010-4049-F	10000000	8152343	0.184766	37225	37472	45964.7	5	9192.94	35409	35648	43727.3	4	10931.8	-0.189155	1.18915	2	4596.47	5465.91		1.75	100
2	CAS	1606082010-4049-G	10000000	8033451	0.196655	413	413	514.1	5	102.82	30	30	37.3439	4	9.33596	0.909201	0.090799	2	51.41	4.66798	46.7421	1.58	100	2958.36	9.76258
2	CAS	1607071347-4049-B	10000000	8948045	0.105195	1033	1033	1154.44	5	230.888	55	55	61.4659	4	15.3665	0.933446	0.0665537	2	115.444	7.68324	107.761	1	100	10776.1	35.5611
2	CAS	1607071347-4049-A	10000000	9334275	0.0665725	757	757	810.99	5	162.198	81	81	86.777	4	21.6942	0.866248	0.133752	2	81.099	10.8471	70.2518	1.4	100	5017.99	16.5594
2	CAS	1607081408-4049-A	10000000	8626458	0.137354	716	716	830.005	5	166.001	388	388	449.779	4	112.445	0.322626	0.677374	2	83.0005	56.2224	26.7781	1.63	100	1642.83	5.42133
2	CAS	1607081408-4049-B	10000000	8335023	0.166498	437	437	524.294	5	104.859	78	78	93.581	4	23.3953	0.776888	0.223112	2	52.4294	11.6976	40.7317	1.68	100	2424.51	8.00088
2	CAS	1607081408-4049-C	10000000	8859863	0.114014	804	804	907.463	5	181.493	57	57	64.3351	4	16.0838	0.911381	0.0886194	2	90.7463	8.04189	82.7044	1.92	100	4307.52	14.2148
2	CAS	1607081408-4049-D	10000000	8612480	0.138752	747	747	867.346	5	173.469	80	80	92.8885	4	23.2221	0.866131	0.133869	2	86.7346	11.6111	75.1235	1.98	100	3794.12	12.5206
2	CAS	1607081408-4049-E	10000000	8622241	0.137776	960	960	1113.4	5	222.68	82	82	95.1029	4	23.7757	0.893229	0.106771	2	111.34	11.8879	99.4521	1.87	100	5318.29	17.5504
2	CAS	1607081408-4049-F	10000000	8879235	0.112077	488	488	549.597	5	109.919	126	126	141.904	4	35.476	0.677254	0.322746	2	54.9597	17.738	37.2217	1.52	100	2448.79	8.08102
2	CAS	1607081408-4049-G	10000000	8332396	0.16676	159	159	190.821	5	38.1643	54	54	64.8073	4	16.2018	0.575472	0.424528	2	19.0821	8.10091	10.9812	0.24	100	4575.51	15.0992
3	GSP	1701210357-4049-A	10000000	8964913	0.103509	417	417	465.147	5	93.0293	21	21	23.4247	4	5.85616	0.93705	0.0629496	2	46.5147	2.92808	43.5866	1	100	4358.66	14.3836
3	GSP	1701201519-4049-E	10000000	8749237	0.125076	362	362	413.75	5	82.7501	26	26	29.7169	4	7.42922	0.910221	0.089779	2	41.375	3.71461	37.6604	1	100	3766.04	12.4279
3	GSP	1701210357-4049-B	10000000	9055831	0.0944169	500	500	552.13	5	110.426	23	23	25.398	4	6.3495	0.9425	0.0575	2	55.213	3.17475	52.0383	1	100	5203.83	17.1726
3	GSP	1701201519-4049-F	10000000	9008745	0.0991255	572	572	634.939	5	126.988	44	44	48.8414	4	12.2104	0.903846	0.0961538	2	63.4939	6.10518	57.3887	1	100	5738.87	18.9383
3	GSP	1701201519-4049-G	10000000	8874478	0.112552	2999	2999	3379.35	5	675.871	204	204	229.873	4	57.4682	0.914972	0.0850283	2	337.935	28.7341	309.201	1	100	30920.1	102.036
3	GSP	1701201519-4049-H	10000000	9572107	0.0427893	655	655	684.28	5	136.856	38	38	39.6987	4	9.92467	0.927481	0.0725191	2	68.428	4.96233	63.4657	1	100	6346.57	20.9437
3	GSP	1701201519-4049-D	10000000	9953574	0.0046426	410	410	411.912	5	82.3825	32	32	32.1493	4	8.03731	0.902439	0.097561	2	41.1912	4.01866	37.1726	1	100	3717.26	12.267
3	GSP	1701210357-4049-E	10000000	8231446	0.176855	393	393	477.437	5	95.4875	30	30	36.4456	4	9.1114	0.90458	0.0954198	2	47.7437	4.5557	43.188	1	100	4318.8	14.2521
3	GSP	1701210357-4049-F	10000000	8357766	0.164223	370	370	442.702	5	88.5404	12	12	14.3579	4	3.58948	0.959459	0.0405405	2	44.2702	1.79474	42.4755	1	100	4247.55	14.0169
3	GSP	1701210357-4049-G	10000000	8677028	0.132297	686	686	790.593	5	158.119	54	54	62.2333	4	15.5583	0.901603	0.0983965	2	79.0593	7.77916	71.2802	1	100	7128.02	23.5225
3	GSP	1701210357-4049-H	10000000	8713591	0.128641	571	571	655.298	5	131.06	30	30	34.429	4	8.60724	0.934326	0.0656743	2	65.5298	4.30362	61.2262	1	100	6122.62	20.2046
3	GSP	1701210357-4049-C	10000000	8964930	0.103507	416	416	464.03	5	92.8061	36	36	40.1565	4	10.0391	0.891827	0.108173	2	46.403	5.01956	41.3835	1	100	4138.35	13.6565
3	GSP	1701281122-4049-H	10000000	9199314	0.0800686	554	554	602.219	5	120.444	35	35	38.0463	4	9.51158	0.921029	0.0789711	2	60.2219	4.75579	55.4661	1	100	5546.61	18.3038
3	GSP	1701221723-4049-B	10000000	9648576	0.0351424	1269	1269	1315.22	5	263.044	25	25	25.9106	4	6.47764	0.975374	0.0246257	2	131.522	3.23882	128.283	1	100	12828.3	42.3334
3	GSP	1701221723-4049-C	10000000	9849984	0.0150016	3886	3886	3945.18	5	789.037	16	16	16.2437	4	4.06092	0.994853	0.00514668	2	394.518	2.03046	392.488	1	100	39248.8	129.521
3	GSP	1701221723-4049-D	10000000	9799022	0.0200978	5391	5392	5502.59	5	1100.52	23	23	23.4717	4	5.86793	0.994668	0.00533197	2	550.259	2.93397	547.325	1	100	54732.5	180.617
3	GSP	1701221723-4049-E	10000000	8154571	0.184543	6727	6729	8251.81	5	1650.36	43	43	52.7312	4	13.1828	0.992012	0.00798781	2	825.181	6.5914	818.59	1	100	81859	270.135
3	GSP	1701221723-4049-F	10000000	9527519	0.0472481	17264	17279	18135.9	5	3627.18	59	59	61.9259	4	15.4815	0.995732	0.00426819	2	1813.59	7.74074	1805.85	1	100	180585	595.93
3	GSP	1701221723-4049-G	10000000	8378182	0.162182	9113	9117	10881.8	5	2176.37	15	15	17.9036	4	4.47591	0.997943	0.0020566	2	1088.18	2.23796	1085.95	1	100	108595	358.362
3	GSP	1701271326-4049-E	10000000	8514114	0.148589	1310	1310	1538.62	5	307.724	60	60	70.4712	4	17.6178	0.942748	0.0572519	2	153.862	8.8089	145.053	1	100	14505.3	47.8676
3	GSP	1701271326-4049-F	10000000	9312196	0.0687804	862	862	925.668	5	185.134	70	70	75.1702	4	18.7926	0.898492	0.101508	2	92.5668	9.39628	83.1705	1	100	8317.05	27.4463
3	GSP	1701271326-4049-G	10000000	8204160	0.179584	541	541	659.422	5	131.884	49	49	59.7258	4	14.9314	0.886784	0.113216	2	65.9422	7.46572	58.4764	1	100	5847.64	19.2972
3	GSP	1701271326-4049-H	10000000	8997974	0.100203	300	300	333.408	5	66.6817	24	24	26.6727	4	6.66817	0.9	0.1	2	33.3408	3.33408	30.0068	1	100	3000.68	9.90223
3	GSP	1701281122-4049-A	10000000	9206302	0.0793698	433	433	470.33	5	94.066	44	44	47.7933	4	11.9483	0.872979	0.127021	2	47.033	5.97417	41.0588	1	100	4105.88	13.5494
3	GSP	1701281122-4049-B	10000000	8756771	0.124323	567	567	647.499	5	129.5	41	41	46.8209	4	11.7052	0.909612	0.090388	2	64.7499	5.85261	58.8973	1	100	5889.73	19.4361
3	GSP	1701281122-4049-C	10000000	9600932	0.0399068	1880	1880	1958.14	5	391.629	86	86	89.5746	4	22.3937	0.942819	0.0571809	2	195.814	11.1968	184.617	1	100	18461.7	60.9238
3	GSP	1701271326-4049-D	10000000	9117207	0.0882793	743	743	814.943	5	162.989	47	47	51.5509	4	12.8877	0.920929	0.0790713	2	81.4943	6.44386	75.0504	1	100	7505.04	24.7666
3	GSP	1509211324-4049-A	10000000	9132259	0.0867741	1281	1281	1402.72	5	280.544	67	67	73.3663	4	18.3416	0.934621	0.0653786	10	28.0544	1.83416	26.2202	1	100	2622.02	8.65268
3	GSP	1509211324-4049-B	10000000	7297870	0.270213	653	653	894.782	5	178.956	49	49	67.1429	4	16.7857	0.906202	0.0937979	10	17.8956	1.67857	16.2171	1	100	1621.71	5.35163
3	GSP	1509211324-4049-C	10000000	9251980	0.074802	673	673	727.412	5	145.482	40	40	43.234	4	10.8085	0.925706	0.0742942	10	14.5482	1.08085	13.4674	1	100	1346.74	4.44424
3	GSP	1509211324-4049-D	10000000	8894254	0.110575	1540	1540	1731.45	5	346.291	57	57	64.0863	4	16.0216	0.953734	0.0462662	10	34.6291	1.60216	33.0269	1	100	3302.69	10.8989
3	GSP	1509211324-4049-E	10000000	9231484	0.0768516	1450	1450	1570.71	5	314.142	43	43	46.5797	4	11.6449	0.962931	0.037069	10	31.4142	1.16449	30.2497	1	100	3024.97	9.98241
3	GSP	1509211324-4049-F	10000000	8979033	0.102097	1550	1550	1726.24	5	345.249	44	44	49.003	4	12.2508	0.964516	0.0354839	10	34.5249	1.22508	33.2998	1	100	3329.98	10.9889
4	GSP	1508180923-4049-A	10000000	7299318	0.270068	1015	1015	1390.54	5	278.108	43	43	58.9096	4	14.7274	0.947044	0.0529557	10	27.8108	1.47274	26.3381	1	100	2633.81	8.69157
4	GSP	1508180923-4049-B	10000000	9353936	0.0646064	1628	1628	1740.44	5	348.089	71	71	75.9039	4	18.976	0.945485	0.0545147	10	34.8089	1.8976	32.9113	1	100	3291.13	10.8607
4	GSP	1508180923-4049-C	10000000	9371339	0.0628661	657	657	701.074	5	140.215	51	51	54.4213	4	13.6053	0.902968	0.097032	10	14.0215	1.36053	12.6609	1	100	1266.09	4.17811
4	GSP	1508180923-4049-D	10000000	9153124	0.0846876	290	290	316.832	5	63.3663	26	26	28.4056	4	7.1014	0.887931	0.112069	10	6.33663	0.71014	5.62649	1	100	562.649	1.85674
4	GSP	1508180923-4049-E	10000000	9613911	0.0386089	713	713	741.634	5	148.327	54	54	56.1686	4	14.0422	0.90533	0.0946704	10	14.8327	1.40422	13.4285	1	100	1342.85	4.43139
4	GSP	1508180923-4049-F	10000000	9286755	0.0713245	1270	1270	1367.54	5	273.508	81	81	87.221	4	21.8052	0.920276	0.0797244	10	27.3508	2.18052	25.1703	1	100	2517.03	8.30618
4	GSP	1508180923-4049-G	10000000	8853685	0.114631	762	762	860.659	5	172.132	41	41	46.3084	4	11.5771	0.932743	0.0672572	10	17.2132	1.15771	16.0555	1	100	1605.55	5.2983
4	GSP	1508180923-4049-H-NA	10000000	9946801	0.0053199	548	548	550.931	5	110.186	28	28	28.1498	4	7.03744	0.936131	0.0638686	10	11.0186	0.703744	10.3149	1	100	1031.49	3.40391
4	GSP	1603031550-4049-A	10000000	8582486	0.141751	944	944	1099.91	5	219.983	80	80	93.2131	4	23.3033	0.894068	0.105932	10	21.9983	2.33033	19.668	1	100	1966.8	6.49043
4	GSP	1603031550-4049-B	10000000	7924382	0.207562	464	464	585.535	5	117.107	26	26	32.8101	4	8.20253	0.929957	0.0700431	10	11.7107	0.820253	10.8904	1	100	1089.04	3.59384
4	GSP	1603031550-4049-C	10000000	8964553	0.103545	1892	1892	2110.53	5	422.107	101	101	112.666	4	28.1665	0.933272	0.0667283	10	42.2107	2.81665	39.394	1	100	3939.4	13
5	GSP	1602171639-4049-F	10000000	9022941	0.0977059	1012	1012	1121.59	5	224.317	48	48	53.1977	4	13.2994	0.940711	0.0592885	2	112.159	6.64972	105.509	1	100	10550.9	34.8179
5	GSP	1602171639-4049-G	10000000	8445380	0.155462	463	463	548.229	5	109.646	27	27	31.9701	4	7.99254	0.927106	0.0728942	2	54.8229	3.99627	50.8266	1	100	5082.66	16.7728
5	GSP	1602171639-4049-H	10000000	9196468	0.0803532	9964	9964	10834.6	5	2166.92	51	51	55.4561	4	13.864	0.993602	0.00639803	2	1083.46	6.93201	1076.53	1	100	107653	355.254
5	GSP	1602181529-4049-A	10000000	8295551	0.170445	2541	2541	3063.09	5	612.618	73	73	87.999	4	21.9997	0.964089	0.0359111	2	306.309	10.9999	295.309	1	100	29530.9	97.4519
5	GSP	1602181529-4049-B	10000000	8086599	0.19134	782	782	967.032	5	193.406	69	69	85.3264	4	21.3316	0.889706	0.110294	2	96.7032	10.6658	86.0374	1	100	8603.74	28.3923
5	GSP	1602181529-4049-C	10000000	9013030	0.098697	1016	1016	1127.26	5	225.451	92	92	102.074	4	25.5186	0.886811	0.113189	3	75.1505	8.5062	66.6443	1	100	6664.43	21.9926
5	GSP	1602181529-4049-D	10000000	8711651	0.128835	829	829	951.599	5	190.32	49	49	56.2465	4	14.0616	0.926116	0.0738842	4	47.58	3.51541	44.0646	1	100	4406.46	14.5413
5	GSP	1602181529-4049-E	10000000	8499083	0.150092	600	600	705.959	5	141.192	57	57	67.0661	4	16.7665	0.88125	0.11875	5	28.2383	3.3533	24.885	1	100	2488.5	8.21206
5	GSP	1602182055-4049-A	10000000	8495321	0.150468	945	945	1112.38	5	222.475	61	61	71.8042	4	17.9511	0.919312	0.0806878	2	111.238	8.97553	102.262	1	100	10226.2	33.7465
5	GSP	1602182055-4049-B	10000000	8739065	0.126093	3009	3009	3443.16	5	688.632	20	20	22.8857	4	5.72144	0.991692	0.00830841	2	344.316	2.86072	341.455	1	100	34145.5	112.68
5	GSP	1602182055-4049-C	10000000	8699399	0.13006	1288	1288	1480.56	5	296.112	29	29	33.3356	4	8.33391	0.971856	0.0281444	2	148.056	4.16695	143.889	1	100	14388.9	47.4835
5	GSP	1602182055-4049-D	10000000	8665096	0.13349	946	946	1091.74	5	218.347	20	20	23.0811	4	5.77028	0.973573	0.0264271	2	109.174	2.88514	106.288	1	100	10628.8	35.0752
5	GSP	1602182055-4049-E	10000000	7998769	0.200123	1285	1285	1606.5	5	321.299	24	24	30.0046	4	7.50115	0.976654	0.0233463	2	160.65	3.75058	156.899	1	100	15689.9	51.7767
5	GSP	1602182055-4049-F	10000000	8366627	0.163337	786	786	939.447	5	187.889	54	54	64.5421	4	16.1355	0.914122	0.0858779	2	93.9447	8.06777	85.8769	1	100	8587.69	28.3394
5	GSP	1602182055-4049-G	10000000	8077296	0.19227	218	218	269.892	5	53.9785	21	21	25.9988	4	6.4997	0.879587	0.120413	2	26.9892	3.24985	23.7394	1	100	2373.94	7.834
5	GSP	1602182055-4049-H	10000000	8507413	0.149259	327	327	384.371	5	76.8741	31	31	36.4388	4	9.1097	0.881498	0.118502	2	38.4371	4.55485	33.8822	1	100	3388.22	11.1811
5	GSP	1602191320-4049-A	10000000	8778759	0.122124	598	598	681.19	5	136.238	48	48	54.6774	4	13.6694	0.899666	0.100334	2	68.119	6.83468	61.2843	1	100	6128.43	20.2238
5	GSP	1602191320-4049-B	10000000	8506409	0.149359	834	834	980.437	5	196.087	36	36	42.321	4	10.5803	0.946043	0.0539568	2	98.0437	5.29013	92.7536	1	100	9275.36	30.6087
5	GSP	1602191320-4049-C	10000000	8892510	0.110749	521	521	585.886	5	117.177	30	30	33.7363	4	8.43406	0.928023	0.071977	2	58.5886	4.21703	54.3716	1	100	5437.16	17.9426
5	GSP	1602191320-4049-D	10000000	8730190	0.126981	424	424	485.671	5	97.1342	21	21	24.0545	4	6.01361	0.93809	0.0619104	2	48.5671	3.00681	45.5603	1	100	4556.03	15.0349
5	GSP	1602191320-4049-E	10000000	8024125	0.197588	1040	1040	1296.09	5	259.218	46	46	57.3271	4	14.3318	0.944712	0.0552885	2	129.609	7.16589	122.443	1	100	12244.3	40.4063
5	GSP	1602191320-4049-F	10000000	8866681	0.113332	863	863	973.307	5	194.661	23	23	25.9398	4	6.48495	0.966686	0.033314	2	97.3307	3.24248	94.0882	1	100	9408.82	31.0491
5	GSP	1602191320-4049-G	10000000	8022871	0.197713	349	349	435.006	5	87.0013	21	21	26.1752	4	6.54379	0.924785	0.0752149	2	43.5006	3.2719	40.2287	1	100	4022.87	13.2755
5	GSP	1602191320-4049-H	10000000	8908151	0.109185	459	459	515.258	5	103.052	16	16	17.9611	4	4.49027	0.956427	0.043573	2	51.5258	2.24513	49.2807	1	100	4928.07	16.2626
5	GSP	1602191903-4049-A	10000000	8819082	0.118092	960	960	1088.55	5	217.71	27	27	30.6154	4	7.65386	0.964844	0.0351562	2	108.855	3.82693	105.028	1	100	10502.8	34.6592
5	GSP	1602191903-4049-B	10000000	8757295	0.12427	335	335	382.538	5	76.5076	18	18	20.5543	4	5.13857	0.932836	0.0671642	2	38.2538	2.56929	35.6845	1	100	3568.45	11.7759
5	GSP	1602191903-4049-C	10000000	8826075	0.117393	2032	2032	2302.27	5	460.454	87	87	98.5716	4	24.6429	0.946481	0.0535187	2	230.227	12.3214	217.905	1	100	21790.5	71.9088
5	GSP	1602191903-4049-D	10000000	8640111	0.135989	604	604	699.065	5	139.813	44	44	50.9253	4	12.7313	0.90894	0.0910596	2	69.9065	6.36566	63.5409	1	100	6354.09	20.9685
5	GSP	1602191903-4049-E	10000000	8777570	0.122243	750	750	854.451	5	170.89	34	34	38.7351	4	9.68377	0.943333	0.0566667	2	85.4451	4.84189	80.6032	1	100	8060.32	26.599
5	GSP	1602191903-4049-F	10000000	6146080	0.385392	1864	1864	3032.83	5	606.565	61	61	99.2503	4	24.8126	0.959093	0.0409067	2	303.283	12.4063	290.876	1	100	29087.6	95.9892
5	GSP	1602191903-4049-G	10000000	7449258	0.255074	4631	4631	6216.73	5	1243.35	107	107	143.638	4	35.9096	0.971119	0.0288815	2	621.673	17.9548	603.718	1	100	60371.8	199.227
5	GSP	1602191903-4049-H	10000000	6646738	0.335326	4165	4165	6266.23	5	1253.25	78	78	117.351	4	29.3377	0.976591	0.0234094	2	626.623	14.6688	611.954	1	100	61195.4	201.945
6	GSP	1701281122-4049-E	10000000	8782480	0.121752	558	558	635.356	5	127.071	45	45	51.2384	4	12.8096	0.899194	0.100806	2	63.5356	6.4048	57.1308	1	100	5713.08	18.8532
6	GSP	1701281122-4049-F	10000000	9525919	0.0474081	643	643	675	5	135	55	55	57.7372	4	14.4343	0.893079	0.106921	2	67.5	7.21715	60.2829	1	100	6028.29	19.8934
6	GSP	1701281122-4049-G	10000000	9031643	0.0968357	566	566	626.686	5	125.337	44	44	48.7176	4	12.1794	0.902827	0.0971731	2	62.6686	6.0897	56.5789	1	100	5657.89	18.671
6	GSP	1701281122-4049-D	10000000	9010247	0.0989753	360	360	399.545	5	79.909	23	23	25.5265	4	6.38162	0.920139	0.0798611	2	39.9545	3.19081	36.7637	1	100	3676.37	12.132
